# Supplementary material for: Updated Meta-Analysis of Randomized Controlled Trials Comparing External Fixation to Intramedullary Nailing in the Treatment of Open Tibial Fractures
Source: Medicina (Kaunas). 2023 Jul 14;59(7):1301. doi: 10.3390/medicina59071301 (PMC10383038; doi:10.3390/medicina59071301)
Supplement: Supplementary file 1 [file medicina-59-01301-s001.zip]

Archive with 3 entries (3 files):
- Supplement Material Figure S1.pdf
- Supplement Material Table S1.pdf
- Supplement Material Table S2.pdf
